# Supplementary material for: Early Life Factors and Polycystic Ovary Syndrome in a Swedish Birth Cohort
Source: Int J Environ Res Public Health. 2023 Nov 20;20(22):7083. doi: 10.3390/ijerph20227083 (PMC10671095; doi:10.3390/ijerph20227083)
Supplement: Supplementary file 1 [file ijerph-20-07083-s001.zip]

Archive with 1 entries (1 files):
- ijerph-2647008-supplementary.pdf
